# Supplementary material for: Stress Responses to Hydrogen Peroxide and Hydric Stress-Related Acoustic Emissions (MHAF) in Capsicum annuum L. Applied in a Single or Combined Manner
Source: Plants (Basel). 2025 Aug 20;14(16):2591. doi: 10.3390/plants14162591 (PMC12389487; doi:10.3390/plants14162591)
Supplement: Supplementary file 1 [file plants-14-02591-s001.zip]

Archive with 1 entries (1 files):
- plants-3793184-supplementary.pdf
